# Supplementary material for: Plant Compounds Inhibit the Growth of W12 Cervical Precancer Cells Containing Episomal or Integrant HPV DNA; Tanshinone IIA Synergizes with Curcumin in Cervical Cancer Cells
Source: Viruses. 2024 Dec 31;17(1):55. doi: 10.3390/v17010055 (PMC11768664; doi:10.3390/v17010055)
Supplement: Supplementary file 1 [file viruses-17-00055-s001.zip]

Archive with 2 entries (2 files):
- Supplementary Material-1-e.pdf
- Supplementary Material-2-Table S6-15-e.pdf
